# Supplementary material for: Clinical Relevance of Corticosteroid Withdrawal on Graft Histological Lesions in Low-Immunological-Risk Kidney Transplant Patients
Source: J Clin Med. 2021 May 7;10(9):2005. doi: 10.3390/jcm10092005 (PMC8125434; doi:10.3390/jcm10092005)
Supplement: Supplementary file 1 [file jcm-10-02005-s001.zip]

Archive with 1 entries (1 files):
- jcm-1170067-supplementary.pdf
